# Supplementary material for: In Situ Formation of FeNi Nanoparticles on Polypyrrole Hydrogel for Efficient Electrocatalytic Nitrate Reduction to Ammonia
Source: Molecules. 2025 Mar 12;30(6):1271. doi: 10.3390/molecules30061271 (PMC11944797; doi:10.3390/molecules30061271)
Supplement: Supplementary file 1 [file molecules-30-01271-s001.zip]

Archive with 1 entries (1 files):
- molecules-3440766-supplementary.pdf
